# Supplementary material for: Isolation of the Buchnera aphidicola flagellum basal body complexes from the Buchnera membrane
Source: PLoS One. 2021 May 10;16(5):e0245710. doi: 10.1371/journal.pone.0245710 (PMC8109811; doi:10.1371/journal.pone.0245710)
Supplement: S1 Table — If genes are retained, the gene length in nucleotides is noted. (XLSX) [file pone.0245710.s003.xlsx]

## Sheet: Sheet 1
	aphid species	Acyrthosiphon pisum	Acyrthosiphum lactucae	Anoecia oenotherae	Aphis craccivora	Aphis helianthi	Aphis nasturtii	Aphis nerii	Artemisaphis artemisicola	Brachycaudus cardui	Brevicoryne brassicae	Hydaphis tataricae	Hyperomyzus lactucae	Lipaphis pseudobrassicae	Macrosiphoniella sanborni	Macrosiphum euphorbiae	Macrosiphum gaurae	Melaphis rhois	Myzus persicae	Rhopalosiphum padi	Stegophylla spp.	Thelaxes californica	Therioaphis maculata	Tinocallis kahawaluokalani
	tribe	macrosiphini	macrosiphini	subfamily Anoeciinae	aphidini	macrosiphini	aphidini	aphidini	macrosiphini	macrosiphini	macrosiphini	macrosiphini	macrosiphini	macrosiphini	macrosiphini	macrosiphini	macrosiphini	fordini	macrosiphini	macrosiphini	subfamily Phyllaphidinae	Thelaxini	Panaphidini	Panaphidini
	strain	5A	Ala	Aoe	Acr	Ahe		Ane	Aar	Bca	Bbr	Hta	Hla	Lps	Msa	Meu		Mrh	G002	Rpa	Ssp	Tca		Ska
	genome size (kbp)	642	653	548	641	645	641	642	641	654	656	644	652	652	632	645	654	616	651	653	412	534	419	428
flagella genes	flhA (Type III secretion - export chaperone)	x [2091]	x [2088]	x [2115]	x [2091]	x [2091]	x [2093]	x [2094]	x [2091]	x [2088]	x [2088]	x [2088]	x [2091]	x [2088]	x [2091]	x [2091]	x [2090	x [2085]	x [2085]	x [2088]	.	x [2094]	x [2099	x [2088]
	flhB (Type III secretion machinery)	x [1152]	x [1152]	x [1149]	x [1152]	x [1152]	x [1151]	x [1152]	x [1152]	x [1149]	x [1152]	x [1140]	x [1152]	x [1152]	x [1149]	x [1152]	x [1151]	x [1152]	x [1143]	x [1152]	.	.	.	.
	fliE (structure - basal body)	x [297]	x [309]	.	x [306]	x [306]	x [308]	.	x [336]	x [315]	x [312]	x [312]	x [306]	x [312]	x [309]	x [309]	x [308]	.	x [312]	x [306]	.	.	.	.
	fliF (structure - M ring)	x [1638]	x [1656]	x [1707]	x [1668]	x [1665]	x [1667]	x [1665]	x [1731]	x [1668]	x [1656]	x [1632]	x [1701]	x [1674]	x [1674]	x [1668]	x [1670]	x [1671]	x [1656]	x [1698]	.	x [1671]	x [1466]	x [1155]
	fliG (structure - C ring)	x [996]	x [996]	.	.	x [996]	x [995]	x [996]	.	x [996]	x [996]	x [999]	x [996]	x [996]	x [996]	x [996]	x [995]	.	x [996]	.		.	x [983]	.
	fliH (chaperone - motor assembly)	x [663]	.	.	.	.	x [671]	.	.	.	.	.	.	.	.	.	x [662]	.	x [669]	.	.	.	.	.
	fliI (Type III secretion - ATPase)	x [1404]	.	.	.	.	x [1358]	.	.	.	.	.	.	.	.	.	x [1361]	.	x [1362]	.	.	.	x [1349]	.
	fliJ (type III secretion - chaperone)	x [444]	.	.	.	.	.	.	.	.	.	.	.	.	.	.	x [476]	.	x [444]	.	.	.	.	.
	fliK / yba1 (flagellum biosynthesis)	x [1137]	.	.	.	.	.	.	.	.	.	.	.	.	.	.	x [746]	.	x [744] /x [333]	.	.	.	.	.
	fliM (structural - C ring)	x [948]	.	.	.	.	x [938]	.	.	.	.	.	.	.	.	.	x [959]	.	x [1302]	.	.	.	.	.
	fliN (structural - C ring)	x [402]	x [402]	.	x [276]	x [456]	.	x [375]	x [387]	x [378]	x [411]	.	x [381]	x [1332]	x [393]	.	x [401]	x [252]	.	.	.	x [396]	.	.
	fliP (Type III secretion machinery)	x [1140]	x [1140]	x [738]	x [1137]	x [1140]	x [1136]	x [1140]	x [1128]	x [1140]	x [1146]	x [1146]	x [1140]	x [1161]	x [1155]	x [1140]	x [977]	x [732]	x [1140]	x [735]	.	x [744]	x [1013]	x [1071]
	fliQ (type III secretion machinery)	x [270]	x [270]	x [270]	x [270]	x [270]	x [269]	x [270]	x [270]	x [270]	x [270]	x [270]	x [270]	x [270]	.	x [270]	x [269]	x [270]	x [270]	x [273]	.	x [270]	x [278]	.
	FliR (type III secretion machinery)	x [777]	x [777]	x [792]	x [777]	x [768]	x [779]	x [777]	x [777]	x [777]	x [777]	x [777]	x [777]	x [777]	x [777]	x [777]	x [776]	x [774]	x [774]	x [777]	.	x [783]	.	.
	flgN (flagellum biosynthesis)	x [408]	.	.	.	.	.	.	.	.	.	.	.	.	.	.	.	.	x [441]	.	.	.	.	.
	flgA (flagellum biosynthesis)	x [681]	x [681]	x [669]	x [657]	x [657]	x [656]	x [657]	x [651]	x [654]	x [654]	x [648]	x [651]	x [648]	x [711]	x [681]	x [689]	x [666]	x [660]	x [669]	.	.	.	.
	flgB (structural - rod)	x [349]	x [411]	.	x [417]	x [417]	x [416]	x [414]	x [399]	x [411]	x [408]	x [411]	x [414]	x [408]	x [411]	x [411]	x [410]	x [405]	x [402]	x [402]	.	x [408]	.	.
	flgC (structural - rod)	x [411]	x [411]	.	x [411]	x [411]	x [410]	x [411]	x [414]	x [411]	x [411]	x [411]	x [414]	x [411]	x [411]	x [411]	x [410]	x [411]	x [411]	x [411]	.	x [432]	.	.
	flgD (structural - hook)	x [711]	.	.	.	.	x [677]	.	.	.	.	,	.	.	.	.	x [671]	.	x [657]	.	.	.	.	.
	flgE (structural - hook)	x [1227]	.	.	.	.	x [1196]	.	.	.	.	.	.	.	.	.	x [1223]	.	x [1242]	.	.	.	.	.
	flgF (structural - rod)	x [759]	x [756]	.	x [741]	x [741]	x [740]	x [741]	x [741]	x [753]	x [759]	x [759]	x [747]	x [759]	x [744]	x [759]	x [758]	.	x [755]	x [750]	.	.	.	.
	flgG (structural - rod)	x [783]	x [783]	x [798]	x [783]	x [783]	x [782]	x [783]	x [783]	x [783]	x [783]	x [783]	x [783]	x [783]	x [783]	x [783]	x [782]	.	x [783]	x [783]	.	x [783]	.	.
	flgH (structural - outer ring)	x [717]	x [717]	x [798]	x [717]	x [717]	x [716]	x [720]	x [717]	x [717]	x [717]	x [717]	x [717]	x [714]	x [708]	x [717]	x [716]	.	x [717]	x [717]	.	.	.	.
	flgI (structural - outer ring)	x [1158]	.	x [1140]	.	.	x [1109]	.	.	.	.	.	.	.	.	.	x [1121]	.	x [1116]	.	.	.	.	.
	flgJ (biosynthesis - peptidoglycan breaker)	x [300]	.	.	.	.	x [314]	.	.	.	.	.	.	.	.	.	x [314]	.	x [312]	.	.	.	.	.
	flgK (structural - hook)	x [1632]	.	.	.	.	x [1631]	.	.	.	.	.	.	.	.	.	x [1643]	.	x [1602]	.	.	.	.	.
Source		https://www.ncbi.nlm.nih.gov/nuccore/CP001161.1?report=graph	https://www.ncbi.nlm.nih.gov/nuccore/CP034891.1?report=graph	https://www.ncbi.nlm.nih.gov/nuccore/CP033012.1?report=graph	https://www.ncbi.nlm.nih.gov/nuccore/CP034897.1	https://www.ncbi.nlm.nih.gov/nuccore/CP034894.1?report=graph	Chong et al 201960	https://www.ncbi.nlm.nih.gov/nuccore/CP034885.1?report=graph	https://www.ncbi.nlm.nih.gov/nuccore/CP034900.1?report=graph	https://www.ncbi.nlm.nih.gov/nuccore/CP034879.1?report=graph	https://www.ncbi.nlm.nih.gov/nuccore/CP034882.1?report=graph	https://www.ncbi.nlm.nih.gov/assembly/GCF_005081445.1	https://www.ncbi.nlm.nih.gov/nuccore/CP034876.1?report=graph	https://www.ncbi.nlm.nih.gov/nuccore/CP034870.1?report=graph	https://www.ncbi.nlm.nih.gov/nuccore/CP034864.1?report=graph	https://www.ncbi.nlm.nih.gov/assembly/GCF_005237295.1	Chong et al 201960	https://www.ncbi.nlm.nih.gov/nuccore/CP033004.1?report=graph	https://www.ncbi.nlm.nih.gov/assembly/GCF_000521565.1	https://www.ncbi.nlm.nih.gov/nuccore/CP034858.1?report=graph	https://www.ncbi.nlm.nih.gov/nuccore/CP032998.1?report=graph	https://www.ncbi.nlm.nih.gov/nuccore/CP034852.1?report=graph	Chong et al 201960	https://www.ncbi.nlm.nih.gov/assembly/GCF_005080725.1
